# Supplementary material for: Safety evaluation of the single-dose Ad26.COV2.S vaccine among healthcare workers in the Sisonke study in South Africa: A phase 3b implementation trial
Source: PLoS Med. 2022 Jun 21;19(6):e1004024. doi: 10.1371/journal.pmed.1004024 (PMC9212139; doi:10.1371/journal.pmed.1004024)
Supplement: S5 Appendix — (DO) [file pmed.1004024.s005.do]

label define yn 0"No" 1"Yes"
foreach var of varlist previouscovid ae hypetension diabetes hiv cancer tb heart_disease chronic_lung_disease{
label values `var' yn
}
gen agecat=.
replace agecat=1 if age>=18 & age<=30
replace agecat=2 if age>=31 & age<=45
replace agecat=3 if age>=46 & age<=55
replace agecat=4 if age>=55 & age!= .
label define agecat 1"18-30" 2"31-45" 3"46-55" 4">55"
label values agecat agecat
gen wt=1
svyset  [pweight=wt]


tabout sex agecat previouscovid hypetension diabetes hiv cancer tb heart_disease chronic_lung_disease facility_province ae using Safety_Table1.xls,c( freq row) f(1 1) clab(Freq Percent)  nlab(sample)  replace
tabout sex agecat previouscovid hypetension diabetes hiv cancer tb heart_disease chronic_lung_disease facility_province ae using Safety_Table1_CI.xls,c(row ci)  clab(Freq CI) dpcomma format(2p 2p)   nlab(sample) svy   per replace stats(chi2)


/********** reacto **************/
clear
use "C:\Users\tareddy\OneDrive - South African Medical Research Council\COVID-19\Sisonke\ae_11100_evds_dupdropped.dta", clear
/**** take first report?*********/
foreach var of varlist previouscovid ae hypetension diabetes hiv cancer tb heart_disease chronic_lung_disease{
label values `var' yn
}

foreach var of varlist new_onsetdate new_reporting_date new_outcome_date{
replace `var'="" if `var'=="A"
replace `var'="" if `var'=="."
gen `var'2=date(`var',"DMY",2021)
format `var'2 %td
}
gen vaxdate=date(visit_date_new,"MDY",2021)
format vaxdate %td
gen onsetdate=date(dateofonset,"MDY",2021)
format onsetdate %td
replace onsetdate=new_onsetdate2 if new_onsetdate2!=.


gen timetoonset_ae=onsetdate-vaxdate
rename v27 swelling
rename v28 redness
rename v29 induration
rename v30 rash
rename v31 otherminorreac
rename v32 otherspecify
rename v34 mildfever
rename v35 mildheadache
rename v36 mildbodyache
rename v37 mildpain
rename v38 fainting
rename v39 otherminor_sys_reac

/******** Take the first event per person which has a valid onset date*******/
drop if timetoonset_ae==. | timetoonset_ae<0
sort beneficiary_id  timetoonset_ae
duplicates drop beneficiary_id, force
tab timetoonset_ae
/*** Keep all events in first 7 days ***********/
keep if timetoonset_ae>=0 & timetoonset_ae<=7
count
/******* 8265 people reported events in first 7 days **********/
duplicates report  beneficiary_id
sort beneficiary_id
save ae_7days


clear
use "C:\Users\tareddy\OneDrive - South African Medical Research Council\COVID-19\Sisonke\evds_ae_sae_prevcovid.dta"
sort beneficiary_id
merge beneficiary_id using ae_7days
tab _merge

foreach var of varlist mildfever mildheadache mildbodyache mildpain fainting swelling redness induration rash{
gen `var'_imputeall=`var'
replace `var'_imputeall="Unchecked" if `var'_imputeall==""
}

tabout mildfever mildheadache mildbodyache mildpain fainting swelling redness induration rash ae using Safety_Table1.xls,c( freq col) f(1 1) clab(Freq Percent)  nlab(sample)  replace
